# Supplementary material for: Surface Modification of Additively Manufactured Nitinol by Wet Chemical Etching
Source: Materials (Basel). 2021 Dec 13;14(24):7683. doi: 10.3390/ma14247683 (PMC8708015; doi:10.3390/ma14247683)
Supplement: Supplementary file 1 [file materials-14-07683-s001.zip]

Archive with 1 entries (1 files):
- materials-1491440-supplementary.pdf
